# Supplementary material for: Vitamin D Receptor Protects against Radiation-Induced Intestinal Injury in Mice via Inhibition of Intestinal Crypt Stem/Progenitor Cell Apoptosis
Source: Nutrients. 2021 Aug 24;13(9):2910. doi: 10.3390/nu13092910 (PMC8466099; doi:10.3390/nu13092910)
Supplement: Supplementary file 1 [file nutrients-13-02910-s001.zip]

Archive with 1 entries (1 files):
- nutrients-1295035-supplementary.pdf
